# Supplementary material for: Enhancing Catalytic Performance with Ni Foam-Coated Porous Ni Particles via 1-Butene Hydrogenation
Source: Materials (Basel). 2025 Jan 5;18(1):195. doi: 10.3390/ma18010195 (PMC11721857; doi:10.3390/ma18010195)
Supplement: Supplementary file 1 [file materials-18-00195-s001.zip]

Archive with 1 entries (1 files):
- materials-3385306-supplementary.pdf
